# Supplementary material for: Distribution of a Sulfolane-Metabolizing Rhodoferax sp. Throughout a Contaminated Subarctic Aquifer and Two Groundwater Treatment Systems
Source: Front Microbiol. 2021 Aug 26;12:714769. doi: 10.3389/fmicb.2021.714769 (PMC8427821; doi:10.3389/fmicb.2021.714769)
Supplement: Supplementary Table 1 — Indicator species table containing OTUs with an indicator value (IV) >70 and a value of p <0.05. [file Table_1.XLSX]

## Sheet: Strong and Significant
ID	Group	Indicator Value	p-value	Average Relative Abundance in Indicator Group (%)	Standard Deviation	Phylum	Class	Order	Family	Genus	Nucleotide sequence
Otu00036	AS	93.2	0.0002	2.5	3.3	Proteobacteria(100)	Gammaproteobacteria(100)	Betaproteobacteriales(100)	Betaproteobacteriales_unclassified(100)		T-AC--GT-AG-GGT---GCG-A-G--C-G--T-T--AA-T-CGG-AA--TT-A--C-T--GG-GC---GT-A----AA-GC-GT-GC-------G-CA-G-G-C-G----------G--T-TT-T-G-T-------------AA----G-A-C-A--------G-A-T--G--TG--A-AA-TC--C-C-CG-G-G---------CT-T-AA-------------C-C-T-G-G-G-A--A-C----T-G--C-A---T--T---------T--GT-G-A---C--------------T--G-C--AA--G-G-C------------T-A-G-A-G-T--A-----C-GG------CA-G-A--------G-G-G-G---GG-T--------------…
Otu00181	AS	91.4	0.0002	0.9	1.9	Actinobacteria(100)	Actinobacteria(100)	Micrococcales(100)	Microbacteriaceae(100)		T-AC--GT-AG-GGT---GCA-A-G--C-G--T-T--GT-C-CGG-AA--TT-A--T-T--GG-GC---GT-A----AA-GA-GC-TC-------G-TA-G-G-C-G----------G--T-TT-G-T-C-------------GC----G-T-C-T--------G-C-T--G--TG--A-AA-TC--C-C-GA-G-G---------CT-C-AA-------------C-C-T-C-G-G-G--C-C----T-G--C-A---G--T---------G--GG-T-A---C--------------G--G-G--CA--G-A-C------------T-A-G-A-G-T--G-----C-GG------TA-G-G--------G-G-A-G---AT-T--------------…
Otu00021	AS	90.9	0.0002	1.4	1.3	Proteobacteria(100)	Gammaproteobacteria(100)	Betaproteobacteriales(100)	Rhodocyclaceae(100)		T-AC--GT-AG-GGT---GCG-A-G--C-G--T-T--AA-T-CGG-AA--TT-A--C-T--GG-GC---GT-A----AA-GC-GT-GC-------G-CA-G-G-C-G----------G--T-TT-T-G-T-------------AA----G-A-C-A--------G-A-C--G--TG--A-AA-TC--C-C-CG-G-G---------CT-T-AA-------------C-C-T-G-G-G-A--A-C----T-G--C-G---T--T---------T--GT-G-A---C--------------T--G-C--AA--G-G-C------------T-A-G-A-G-T--A-----C-GG------CA-G-A--------G-G-G-G---GG-T--------------…
Otu00289	AS	90.4	0.0002	0.4	0.5	Proteobacteria(100)	Gammaproteobacteria(100)	Betaproteobacteriales(100)	Burkholderiaceae(100)	Rhodoferax(99)	T-AC--GT-AG-GGT---GCG-A-G--C-G--T-T--AA-T-CGG-AA--TT-A--C-T--GG-GC---GT-A----AA-GC-GT-GC-------G-CA-G-G-C-G----------G--T-TT-T-G-T-------------AA----G-A-C-A--------G-A-T--G--TG--A-AA-TC--C-C-CG-G-G---------CT-C-AA-------------C-C-T-G-G-G-A--C-C----T-G--C-A---T--T---------T--GT-G-A---C--------------T--G-C--AA--A-G-C------------T-A-G-A-G-T--A-----C-GG------TA-G-A--------G-G-G-G---GA-T--------------…
Otu00133	AS	88.2	0.0002	0.6	0.8	Actinobacteria(100)	Actinobacteria(100)	Frankiales(100)	Sporichthyaceae(100)	hgcI_clade(100)	T-AC--AT-AG-GGT---GCA-A-G--C-G--T-T--GT-C-CGG-AA--TT-A--T-T--GG-GC---GT-A----AA-GA-GC-TC-------G-TA-G-G-T-G----------G--T-TC-G-T-A-------------AC----G-T-C-G--------G-G-T--G--TG--A-AA-AT--C-T-GG-G-G---------CT-C-AA-------------C-C-C-C-A-G-A--C-C----T-G--C-A---T--T---------C--GA-T-A---C--------------G--G-G--CG--A-A-C------------T-A-G-A-G-T--G-----T-GG------TA-G-G--------G-G-A-G---AC-T--------------…
Otu00068	AS	87	0.0002	0.6	0.7	Bacteroidetes(100)	Bacteroidia(100)	Sphingobacteriales(100)	Sphingobacteriaceae(100)		T-AC--GG-AG-GAT---CCA-A-G--C-G--T-T--AT-C-CGG-AT--TT-A--T-T--GG-GT---TT-A----AA-GG-GT-GC-------G-TA-G-G-C-G----------G--C-CT-A-T-T-------------AA----G-T-C-A--------G-G-G--G--TG--A-AA-GA--C-G-GT-G-G---------CT-C-AA-------------C-C-A-T-C-G-C--A-G----T-G--C-C---C--T---------T--GA-T-A---C--------------T--G-A--TG--G-G-C------------T-T-G-A-T-T--A-----C-AC------TT-G-A--------G-G-T-A---GG-C--------------…
Otu00069	AS	84.4	0.0002	0.6	0.8	Bacteroidetes(100)	Bacteroidia(100)	Sphingobacteriales(100)	KD3-93(100)	KD3-93_ge(100)	T-AC--GG-AG-GAT---CCA-A-G--C-G--T-T--AT-C-CGG-AT--TC-A--T-T--GG-GT---TT-A----AA-GG-GT-GC-------G-TA-G-G-C-G----------G--A-AT-G-A-TA------------A-----G-T-C-A--------G-T-G--G--TG--A-AA-GC--C-T-GC-A-G---------CT-T-AA-------------C-T-G-C-A-G-A--A-C----T-G--C-C---A--T---------T--GA-T-A---C--------------T--G-T--CA--A-T-C------------T-T-G-A-G-T--A-----C-AT------TT-G-A--------T-G-T-G---GG-C--------------…
Otu00001	AS	80.9	0.0002	3.6	3.2	Proteobacteria(100)	Gammaproteobacteria(100)	Betaproteobacteriales(100)	Burkholderiaceae(100)	Rhodoferax(100)	T-AC--GT-AG-GGT---GCG-A-G--C-G--T-T--AA-T-CGG-AA--TT-A--C-T--GG-GC---GT-A----AA-GC-GT-GC-------G-CA-G-G-C-G----------G--T-TA-T-A-T-------------AA----G-A-C-A--------G-A-T--G--TG--A-AA-TC--C-C-CG-G-G---------CT-C-AA-------------C-C-T-G-G-G-A--C-C----T-G--C-A---T--T---------T--GT-G-A---C--------------T--G-T--AT--A-G-C------------T-A-G-A-G-T--A-----C-GG------T----A--------G-G-G-G---GA-T--------------…
Otu01929	AS	79	0.0002	0.08	0.08	Firmicutes(100)	Bacilli(100)	Bacillales(100)	Paenibacillaceae(100)	Paenibacillus(100)	T-AC--GT-AG-GGG---GCA-A-G--C-G--T-T--GT-C-CGG-AA--TT-A--T-T--GG-GC---GT-A----AA-GC-GC-GC-------G-CA-G-G-C-G----------G--C-CA-T-T-T-------------AA----G-T-T-T--------G-G-T--G--TA--T-AA-TC--C-C-GG-G-G---------CT-C-AA-------------C-C-C-C-G-G-G--C------C-G--C-A---C--C---------G--AA-A-A---C--------------T--G-G--GT--G-G-C------------T-T-G-A-G-T--G-----C-GG------GA-G-A--------G-G-A-A---AG-T--------------…
Otu00814	AS	78.5	0.0002	0.2	0.2	Firmicutes(100)	Bacilli(100)	Bacillales(100)	Paenibacillaceae(100)		T-AC--GT-AG-GGG---GCA-A-G--C-G--T-T--GT-C-CGG-AA--TT-A--T-T--GG-GC---GT-A----AA-GC-GC-GC-------G-CA-G-G-C-G----------G--T-TG-T-T-T-------------AA----G-T-C-T--------G-G-T--G--TA--T-AA-AC--C-A-AG-G-G---------CT-C-AA-------------C-C-T-T-T-G-G--A------C-G--C-A---T--T---------G--GA-A-A---C--------------T--G-G--GC--A-A-C------------T-G-G-A-G-T--G-----T-AG------GA-G-A--------G-G-A-A---AG-T--------------…
Otu01053	AS	78.3	0.0002	0.1	0.2	Patescibacteria(100)	Parcubacteria(100)	Parcubacteria_unclassified(100)	Parcubacteria_unclassified(100)		T-AC--GA-GT-ACC---CCA-A-G--C-G--T-T--AT-C-CGG-AA--TT-A--T-T--GG-GC---GT-A----AA-GG-GT-AT-------G-TA-G-G-C-G----------G--T-TA-T-G-T-------------TA----G-T-C-T--------C-T-T--G--TC--A-AA-GC--C-C-CC-G-G---------CT-C-AA-------------C-C-G-G-G-G-A--A-T----T-G--C-G---G--G---------G--GA-A-A---C--------------G--G-C--AT--A-A-C------------T-A-G-A-G-G--G-----C-GT------GA-G-A--------G-G-T-T---TG-C--------------…
Otu00442	AS	78.2	0.0002	0.08	0.09	Proteobacteria(100)	Gammaproteobacteria(100)	Betaproteobacteriales(100)	Burkholderiaceae(100)	Acidovorax(72)	T-AC--GT-AG-GGT---GCA-A-G--C-G--T-T--AA-T-CGG-AA--TT-A--C-T--GG-GC---GT-A----AA-GC-GT-GC-------G-CA-G-G-C-G----------G--T-GA-T-G-T-------------AA----G-A-C-A--------G-A-T--G--TG--A-AA-TC--C-C-CG-G-G---------CT-C-AA-------------C-C-T-G-G-G-A--A-C----T-G--C-A---T--T---------T--GT-G-A---C--------------T--G-C--AT--C-G-C------------T-A-G-A-G-T--A-----C-GG------CA-G-A--------G-G-G-G---GA-T--------------…
Otu00347	AS	77.3	0.0002	0.2	0.3	Proteobacteria(100)	Gammaproteobacteria(100)	Betaproteobacteriales(100)	Methylophilaceae(100)		T-AC--GT-AG-GGT---GCG-A-G--C-G--T-T--AA-T-CGG-AA--TT-A--C-T--GG-GC---GT-A----AA-GC-GT-GC-------G-CA-G-G-C-G----------G--T-TC-T-G-T-------------AA----G-T-C-A--------G-A-T--G--TG--A-AA-GC--C-C-CG-G-G---------CT-C-AA-------------C-C-T-G-G-G-A--A-C----T-G--C-G---T--T---------T--GA-A-A---C--------------T--A-C--AG--G-A-C------------T-A-G-A-G-T--A-----T-GG------CA-G-A--------G-G-G-G---GG-T--------------…
Otu00089	AS	75.7	0.0002	0.3	0.3	Proteobacteria(100)	Gammaproteobacteria(100)	Betaproteobacteriales(100)	Betaproteobacteriales_unclassified(100)		T-AC--GT-AG-GGT---GCG-A-G--C-G--T-T--AA-T-CGG-AA--TT-A--C-T--GG-GC---GT-A----AA-GC-GT-GC-------G-CA-G-G-C-G----------G--T-TT-T-G-T-------------AA----G-C-C-A--------G-A-T--G--TG--A-AA-TC--C-C-CG-G-G---------CT-C-AA-------------C-C-T-G-G-G-A--A-C----T-G--C-G---T--T---------T--GA-A-A---C--------------T--A-C--AA--G-G-C------------T-A-G-A-G-T--G-----T-AG------CA-G-A--------G-G-G-G---GG-T--------------…
Otu00715	AS	74.7	0.0004	0.2	0.5	Patescibacteria(100)	Parcubacteria(100)	Parcubacteria_unclassified(100)	Parcubacteria_unclassified(100)		T-AC--GA-GT-ACC---CCA-A-G--C-G--T-T--AT-C-CGG-AA--TT-A--T-T--GG-GC---GT-A----AA-GG-GT-GT-------G-TA-G-G-C-G----------G--T-CG-T-G-T-------------TA----G-T-C-A--------T-T-T--G--TT--A-AA-GC--C-T-CC-G-G---------CT-C-AA-------------C-C-G-G-A-G-A--A-C----T-G--C-A---G--A---------T--GA-A-A---C--------------G--G-C--AC--G-A-C------------T-G-G-A-G-A--G-----C-GT------GA-G-A--------G-G-T-T---TG-C--------------…
Otu00535	AS	74.5	0.0002	0.3	0.7	Bacteroidetes(100)	Bacteroidia(100)	Flavobacteriales(100)	Crocinitomicaceae(100)	Fluviicola(100)	T-AC--GG-AG-GGT---GCA-A-G--C-G--T-T--AT-C-CGG-AA--TC-A--T-T--GG-GT---TT-A----AA-GG-GT-CC-------G-CA-G-G-C-G----------G--A-TT-T-A-T-------------AA----G-T-C-A--------G-T-G--G--TG--A-AA-GC--C-T-AC-A-G---------CT-C-AA-------------C-T-G-T-A-G-A--A-C----T-G--C-C---A--T---------T--GA-T-A---C--------------T--G-T--AA--G-T-C------------T-T-G-A-A-T--T-----C-GG------TC-G-A--------A-G-T-G---GG-C--------------…
Otu00350	AS	74.4	0.0002	0.3	0.4	Proteobacteria(100)	Gammaproteobacteria(100)	Betaproteobacteriales(100)	Betaproteobacteriales_unclassified(100)		T-AC--GT-AG-GGT---GCG-A-G--C-G--T-T--AA-T-CGG-AA--TT-A--C-T--GG-GC---GT-A----AA-GC-GT-GC-------G-CA-G-G-C-G----------G--T-TT-T-G-T-------------AA----G-A-C-A--------G-G-C--G--TG--A-AA-TC--C-C-CG-G-G---------CT-T-AA-------------C-C-T-G-G-G-A--A-C----T-G--C-G---T--T---------T--GT-G-A---C--------------T--G-C--AA--G-A-C------------T-A-G-A-G-T--G-----T-AG------CA-G-A--------G-G-G-G---GG-T--------------…
Otu00304	AS	74.1	0.0002	0.4	0.5	Bacteroidetes(100)	Bacteroidia(100)	Bacteroidales(100)	Prolixibacteraceae(100)	WCHB1-32(100)	T-AC--GG-AG-GAT---GCA-A-G--C-G--T-T--AT-C-CGG-AT--TC-A--T-T--GG-GT---TT-A----AA-GG-GT-GC-------G-TA-G-G-C-G----------G--C-TT-T-T-T-------------AA----G-T-C-A--------G-T-G--G--TG--A-AA-TC--T-T-GC-C-G---------CT-T-AA-------------C-G-G-T-A-A-A--A-T----T-G--C-C---A--T---------T--GA-T-A---C--------------T--G-A--AA--A-G-C------------T-T-G-A-G-T--A-----C-AG------TT-G-A--------G-G-T-A---AG-C--------------…
Otu00085	AS	73.6	0.0004	1.2	1.5	Actinobacteria(100)	Actinobacteria(100)	Frankiales(100)	Sporichthyaceae(100)	hgcI_clade(100)	T-AC--AT-AG-GGT---GCA-A-G--C-G--T-T--GT-C-CGG-AA--TT-A--T-T--GG-GC---GT-A----AA-GA-GC-TC-------G-TA-G-G-T-G----------G--C-TC-G-T-C-------------GC----G-T-C-G--------G-A-T--G--TG--A-AA-AT--C-T-AG-G-G---------CT-T-AA-------------C-C-C-T-A-G-A--C-C----T-G--C-A---T--T---------C--GA-T-A---C--------------G--G-G--CG--A-G-C------------T-A-G-A-G-T--G-----T-GG------TA-G-G--------G-G-A-G---AC-T--------------…
Otu00215	AS	71.2	0.0002	0.2	0.4	Verrucomicrobia(100)	Verrucomicrobiae(100)	Verrucomicrobiales(100)	Verrucomicrobiaceae(100)	uncultured(100)	T-AC--AG-AG-GTC---TCA-A-G--C-G--T-T--GT-T-CGG-AA--TC-A--C-T--GG-GC---GT-A----AA-GG-GT-GC-------G-TA-G-G-T-G----------G--C-GT-G-G-T-------------AA----G-T-C-A--------G-A-T--G--TG--A-AA-GC--C-C-GG-G-G---------CT-C-AA-------------C-C-T-C-G-G-A--A-T----T-G--C-A---T--C---------C--GA-T-A---C--------------T--G-C--CA--T-G-C------------T-A-G-A-G-T--A-----C-TG------AA-G-A--------G-G-T-G---AC-T--------------…
Otu00403	AS	71.2	0.0004	0.3	0.6	Proteobacteria(100)	Gammaproteobacteria(100)	Betaproteobacteriales(100)	Betaproteobacteriales_unclassified(100)		T-AC--GT-AG-GGT---GCG-A-G--C-G--T-T--AA-T-CGG-AA--TT-A--C-T--GG-GC---GT-A----AA-GC-GT-GC-------G-CA-G-G-C-G----------G--T-TT-T-G-T-------------AA----G-A-C-C--------G-A-T--G--TG--A-AA-TC--C-C-CG-G-G---------CT-T-AA-------------C-C-T-G-G-G-A--A-C----T-G--C-A---T--A---------G--GT-G-A---C--------------T--G-C--GA--G-G-C------------T-A-G-A-G-T--A-----C-GG------CA-G-A--------G-G-G-G---GG-T--------------…
Otu00129	AS	70.8	0.0004	0.8	1.3	Bacteroidetes(100)	Bacteroidia(100)	Cytophagales(100)	Cyclobacteriaceae(100)	Algoriphagus(100)	T-AC--GG-AG-GGT---GCA-A-G--C-G--T-T--GT-C-CGG-AT--TT-A--T-T--GG-GT---TT-A----AA-GG-GT-GC-------G-TA-G-G-C-G----------G--T-TG-A-T-T-------------AA----G-T-C-A--------G-T-G--G--TG--A-AA-GT--T-T-TG-G-G---------CT-C-AA-------------C-C-C-A-G-A-A--A-T----T-G--C-C---A--T---------T--GA-T-A---C--------------T--G-G--TC--G-A-C------------T-T-G-A-G-T--A-----T-TG------CA-G-G--------G-G-T-A---CA-T--------------…
Otu01304	AS	70.8	0.0002	0.1	0.1	Bacteroidetes(100)	Bacteroidia(100)	Flavobacteriales(100)	Crocinitomicaceae(100)	Fluviicola(100)	T-AC--GG-AG-GGT---GCA-A-G--C-G--T-T--AT-C-CGG-AA--TC-A--T-T--GG-GT---TT-A----AA-GG-GT-CC-------G-CA-G-G-C-G----------G--A-CT-T-A-T-------------AA----G-T-C-A--------G-T-G--G--TG--A-AA-TC--T-C-AC-A-G---------CT-C-AA-------------C-T-G-T-A-A-A--A-C----T-G--C-C---A--T---------T--GA-T-A---C--------------T--G-T--AA--G-T-C------------T-T-G-A-A-T--T-----C-GG------TC-G-A--------A-G-T-G---GG-T--------------…
Otu00494	AS	70.7	0.0004	0.2	0.2	Proteobacteria(100)	Gammaproteobacteria(100)	Betaproteobacteriales(100)	Nitrosomonadaceae(100)	Nitrosospira(100)	T-AC--GT-AG-GGT---GCG-A-G--C-G--T-T--AA-T-CGG-AA--TT-A--C-T--GG-GC---GT-A----AA-GC-GT-GC-------G-CA-G-G-C-G----------G--T-TT-T-G-T-------------AA----G-T-C-A--------G-A-T--G--TG--A-AA-TC--C-C-CG-G-G---------CT-T-AA-------------C-C-T-G-G-G-A--A-C----T-G--C-G---T--T---------T--GA-A-A---C--------------T--A-C--AA--G-G-C------------T-A-G-A-G-T--G-----T-AG------CA-G-A--------G-G-G-G---GG-T--------------…
Otu00397	AS	69.7	0.0008	0.4	0.6	Dependentiae(100)	Babeliae(100)	Babeliales(100)	UBA12409(100)	UBA12409_ge(100)	T-AC--GA-GG-GGT---GCA-A-A--C-G--T-T--AT-T-CGG-AA--TT-A--C-T--GG-GT---GT-A----AA-GG-GT-AC-------G-TA-G-A-C-G----------G--C-AT-A-T-T-------------AA----G-T-C-A--------A-T-T--G--TT--A-AA-TT--C-C-CC-A-G---------CT-T-AA-------------C-T-G-G-G-G-G--T-A----G-G--C-G---G--T---------T--GA-A-A---C--------------T--A-A--TA--A-G-C------------T-A-G-A-G-G--A-----T-GA------GA-G-A--------G-A-G-A---AG-T--------------…
Otu00081	GAC	99.8	0.0002	1.2	1.2	Proteobacteria(100)	Gammaproteobacteria(100)	Betaproteobacteriales(100)	Rhodocyclaceae(100)	Dechloromonas(100)	T-AC--GT-AG-GGT---GCG-A-G--C-G--T-T--AA-T-CGG-AA--TT-A--C-T--GG-GC---GT-A----AA-GC-GT-GC-------G-CA-G-G-C-G----------G--T-TT-C-G-T-------------AA----G-A-C-A--------G-A-G--G--TG--A-AA-TC--C-C-CG-G-G---------CT-C-AA-------------C-C-T-G-G-G-A--A-C----T-G--C-C---T--T---------T--GT-G-A---C--------------T--G-C--GA--G-G-C------------T-A-G-A-G-T--A-----C-GG------CA-G-A--------G-G-G-G---GG-T--------------…
Otu03472	GAC	99.8	0.0002	0.05	0.04	Proteobacteria(100)	Gammaproteobacteria(100)	Betaproteobacteriales(100)	Rhodocyclaceae(100)	Ferribacterium(99)	T-AC--GT-AG-GGT---GCA-A-G--C-G--T-T--AA-T-CGG-AA--TT-A--C-T--GG-GC---GT-A----AA-GC-GT-GC-------G-CA-G-G-C-G----------G--T-TT-G-T-T-------------AA----G-A-T-A--------G-G-C--G--TG--A-AA-TC--C-C-CG-G-G---------CT-C-AA-------------C-C-T-G-G-G-A--A-C----T-G--C-G---T--T---------T--AT-G-A---C--------------T--G-G--CA--G-G-C------------T-A-G-A-G-T--A-----T-GG------CA-G-A----------G-G-G---GG-T--------------…
Otu03521	GAC	99.8	0.0002	0.05	0.05	Proteobacteria(100)	Gammaproteobacteria(100)	Betaproteobacteriales(100)	Rhodocyclaceae(100)	Ferribacterium(100)	T-AC--GT-AG-GGT---GCG-A-G--C-G--T-T--AA-T-CGG-AA--TT-A--C-T--GG-GC---GT-A----AA-GC-GT-GC-------G-CA-G-G-C-G----------G--T-TT-G-T-T-------------AA----G-A-T-A--------G-G-C--G--TG--A-AA-TC--C-C-CG-G-G---------CT-C-AA-------------C-C-T-G-G-G-A--A-C----T-G--C-G---T--T---------T--AT-G-A---C--------------T--G-G--CA--G-G-C------------T-A-G-A-G-T--A-----T-GG------CA-G-A--------G-G-G-G---GG-T--------------…
Otu00003	GAC	99.7	0.0002	38.6	19.2	Proteobacteria(100)	Gammaproteobacteria(100)	Betaproteobacteriales(100)	Rhodocyclaceae(100)	Ferribacterium(100)	T-AC--GT-AG-GGT---GCG-A-G--C-G--T-T--AA-T-CGG-AA--TT-A--C-T--GG-GC---GT-A----AA-GC-GT-GC-------G-CA-G-G-C-G----------G--T-TT-G-T-T-------------AA----G-A-T-A--------G-G-C--G--TG--A-AA-TC--C-C-CG-G-G---------TT-C-AA-------------C-C-T-G-G-G-A--A-C----T-G--C-G---T--T---------T--AT-G-A---C--------------T--G-G--CA--G-G-C------------T-A-G-A-G-T--A-----T-GG------CA-G-AG-------G-G-G-G---GG-T--------------…
Otu00030	GAC	99.5	0.0002	5.8	6.7	Proteobacteria(100)	Gammaproteobacteria(100)	Betaproteobacteriales(100)	Rhodocyclaceae(100)	Sulfuritalea(100)	T-AC--GT-AG-GGT---GCG-A-G--C-G--T-T--AA-T-CGG-AA--TT-A--C-T--GG-GC---GT-A----AA-GC-GT-GC-------G-CA-G-G-C-G----------G--T-TA-T-G-T-------------AA----G-A-C-A--------G-G-T--G--TG--A-AA-TC--C-C-CG-G-G---------CT-T-AA-------------C-C-T-G-G-G-A--A-C----T-G--C-G---C--T---------T--GT-G-A---C--------------T--G-C--AT--A-A-C------------T-G-G-A-G-T--G-----T-GG------CA-G-A--------G-G-G-G---GG-T--------------…
Otu00662	GAC	99.4	0.0002	0.4	0.4	Proteobacteria(100)	Gammaproteobacteria(100)	Betaproteobacteriales(100)	Burkholderiaceae(100)		T-AC--GT-AG-GGT---GCG-A-G--C-G--T-T--AA-T-CGG-AA--TT-A--C-T--GG-GC---GT-A----AA-GC-GT-GC-------G-CA-G-G-C-G----------G--T-TG-T-G-C-------------AA----G-G-C-A--------G-A-T--G--TG--A-AA-TC--C-C-CG-G-G---------CT-T-AA-------------C-C-T-G-G-G-A--A-T----T-G--C-A---T--T---------T--GT-G-A---C--------------T--G-C--AC--G-G-C------------T-A-G-A-G-T--G-----T-GT------CA-G-A--------G-G-G-G---GG-T--------------…
Otu00005	GAC	99.1	0.0002	30.6	6.9	Proteobacteria(100)	Gammaproteobacteria(100)	Betaproteobacteriales(100)	Burkholderiaceae(100)		T-AC--GT-AG-GGT---GCA-A-G--C-G--T-T--AA-T-CGG-AA--TT-A--C-T--GG-GC---GT-A----AA-GC-GT-GC-------G-CA-G-G-C-G----------G--T-TG-T-G-C-------------AA----G-A-C-A--------G-A-T--G--TG--A-AA-TC--C-C-CG-G-G---------CT-T-AA-------------C-C-T-G-G-G-A--A-T----T-G--C-A---T--T---------T--GT-G-A---C--------------T--G-C--AC--G-G-C------------T-A-G-A-G-T--G-----T-GT------CA-G-A------------G-G---GG-T--------------…
Otu06124	GAC	97.6	0.0002	0.02	0.008	Proteobacteria(100)	Gammaproteobacteria(100)	Betaproteobacteriales(100)	Burkholderiaceae(100)		T-AC--GT-AG-GGT---CCA-A-G--C-G--T-T--AA-T-CGG-AA--TT-A--C-T--GG-GC---GT-A----AA-GC-GT-GC-------G-CA-G-G-C-G----------G--T-TG-T-G-C-------------AA----G-A-C-C--------G-A-T--G--TG--A-AA-TC--C-C-CG-G-G---------CT-T-AA-------------C-C-T-G-G-G-A--A-T----T-G--C-A---T--T---------T--GT-G-A---C--------------T--G-C--AC--G-G-C------------T-A-G-A-G-T--G-----T-GT------CA-G-A--------G-G-G-G---GG-T--------------…
Otu00203	GAC	83.3	0.0002	1	1.4	Firmicutes(100)	Clostridia(100)	Clostridiales(100)	Peptococcaceae(100)		T-AC--GT-AG-GGG---GCA-A-G--C-G--T-T--GT-C-CGG-AA--TT-A--T-T--GG-GC---GT-A----AA-GG-GC-GC-------G-TA-G-G-C-G----------G--A-TA-G-T-T-------------AA----G-T-C-T--------G-A-T--G--TG--A-AA-TA--C-C-AG-G-G---------CT-C-AA-------------C-C-C-T-G-G-G--G-C----T-G--C-A---T--C---------G--GA-A-A---C--------------T--G-G--CC--A-T-C------------T-T-G-A-G-G--A-----C-AG------GA-G-A--------G-G-A-A---AG-T--------------…
Otu01431	GAC	83.3	0.0002	0.2	0.2	Proteobacteria(100)	Gammaproteobacteria(100)	Betaproteobacteriales(100)	Burkholderiaceae(100)		T-AC--GT-AG-GGT---GCG-A-G--C-G--T-T--AA-T-CGG-AA--TT-A--C-T--GG-GC---GT-A----AA-GC-GT-GC-------G-CA-G-G-C-G----------G--T-TG-T-G-C-------------AA----G-A-C-A--------G-G-T--G--TG--A-AA-TC--C-C-CG-A-G---------CT-T-AA-------------C-T-T-G-G-G-A--A-T----T-G--C-A---T--T---------T--GT-G-A---C--------------T--G-C--AC--G-G-C------------T-A-G-A-G-T--G-----T-GT------CA-G-A--------G-G-G-G---GG-T--------------…
Otu04203	GAC	83.3	0.0002	0.03	0.02	Proteobacteria(100)	Gammaproteobacteria(100)	Betaproteobacteriales(100)	Rhodocyclaceae(100)		T-AC--GT-AG-GGT---GCG-A-G--C-G--T-T--AA-T-CGG-AA--TT-A--C-T--GG-GC---GT-A----AA-GC-GT-GC-------G-CA-G-G-C-G----------G--C-TT-G-T-T-------------AA----G-A-T-A--------G-G-C--G--TG--A-AA-TC--C-C-CG-G-G---------CT-C-AA-------------C-C-T-G-G-G-A--A-C----T-G--C-G---T--T---------T--AT-G-A---C--------------T--G-G--CA--G-G-C------------T-A-G-A-G-T--A-----T-GG------CA-G-A--------G-G-G-G---GG-T--------------…
Otu06974	GAC	83.3	0.0002	0.02	0.03	Bacteroidetes(100)	Bacteroidia(100)	Flavobacteriales(100)	Flavobacteriaceae(100)		T-AC--GG-AG-GGT---CCG-A-G--C-G--T-T--AT-C-CGG-AA--TC-A--T-T--GG-GT---TT-A----AA-GG-GT-CC-------G-CA-G-G-C-G----------G--T-CA-A-T-T-------------AA----G-T-C-A--------G-A-G--G--TG--A-AA-TA--C-C-AT-A-G---------CT-C-AA-------------C-T-A-T-G-G-A--A-C----T-G--C-C---T--T---------T--GA-T-A---C--------------T--G-G--TT--G-A-C------------T-T-G-A-G-T--C-----A-TA------TG-G-A--------A-G-T-A---GA-T--------------…
