# Supplementary material for: Distribution of a Sulfolane-Metabolizing Rhodoferax sp. Throughout a Contaminated Subarctic Aquifer and Two Groundwater Treatment Systems
Source: Front Microbiol. 2021 Aug 26;12:714769. doi: 10.3389/fmicb.2021.714769 (PMC8427821; doi:10.3389/fmicb.2021.714769)
Supplement: Supplementary Table 2 — Sulfolane concentration (μg/L) over time in air-sparge treatment system monitoring wells. [file Table_2.XLSX]

## Sheet: Sheet1
	AS System sulfolane concentrations over time (ppb)
	AS-MW-1	AS-MW-2	AS-MW-3	AS-MW-4	AS-MW-5	AS-MW-6	AS-MW-7	AS-MW-8
background	71.7	142	171	278	125	146	143	146
Week 5	10.2	<6.74	125	123	19.7	43	9.95	133
Week 10	<6.52	<6.40	71.8	59.1	<6.52	<6.46	<6.32	51.4
Week 13	<6.20	<6.74	25.6	<6.40	<6.60	<6.46	<6.88	44.5
Week 20	<6.26	<6.26	<6.20	<6.20	<6.20	<6.20	<6.20	60.2
Week 35	<6.20	<6.32	<6.20	<6.20	<6.20	<6.20	<6.20	73.1
Week70	14.2	<6.40	<6.40	<6.40	<6.40	<6.40	<6.40	37.1
